# Supplementary material for: All-Trans Retinoic Acid Increases DRP1 Levels and Promotes Mitochondrial Fission
Source: Cells. 2021 May 14;10(5):1202. doi: 10.3390/cells10051202 (PMC8156392; doi:10.3390/cells10051202)
Supplement: Supplementary file 1 [file cells-10-01202-s001.zip]

Archive with 1 entries (1 files):
- cells-1203298-supplementary.pdf
